# Supplementary material for: Treatment Effect and Safety of Nanoliposomal Irinotecan with Fluorouracil and Folinic Acid after Gemcitabine-Based Therapy in Patients with Advanced Pancreatic Cancer: A Multicenter, Prospective Observational Study
Source: J Clin Med. 2022 Aug 30;11(17):5084. doi: 10.3390/jcm11175084 (PMC9457338; doi:10.3390/jcm11175084)
Supplement: Supplementary file 1 [file jcm-11-05084-s001.zip]

Archive with 2 entries (2 files):
- Figure S1.pdf
- Supplementary tables.pdf
